# Supplementary material for: Antisense RNA regulates glutamine synthetase in a heterocyst-forming cyanobacterium
Source: Plant Physiol. 2024 May 6;195(4):2911–20. doi: 10.1093/plphys/kiae263 (PMC11288750; doi:10.1093/plphys/kiae263)
Supplement: kiae263_Supplementary_Data [file kiae263_supplementary_data.zip]

Archive with 2 entries (2 files):
- AlvarezEscribano_SI_280424.pdf
- pp.00434.2024-s03.pdf
